# Supplementary material for: Abstract and Proportional Myoelectric Control for Multi-Fingered Hand Prostheses
Source: Ann Biomed Eng. 2013 Aug 9;41(12):2687–98. doi: 10.1007/s10439-013-0876-5 (PMC3825263; doi:10.1007/s10439-013-0876-5)
Supplement: Supplementary file 3 — Supplementary material (TXT 2 kb) [file 10439_2013_876_MOESM3_ESM.txt]

Supplementary multimedia content for 'Fully Proportional Myoelectric Control of Prosthetic Hands'

README


Description:
============
The video clip HandControl_BayesianEstimator.mp4 shows the last 16 trials of the subject's first block of hand control (experiment 1B), using the Bayesian estimator to extract muscle activation levels from electromyographic (EMG) recordings.
HandControl_linearFilter.mp4 shows 16 consecutive trials from the subject’s second block of hand control, using the linear filter.

While the upper part shows a video recording taken during the experiment, the lower part synchronously shows the last 5 s of EMG activity measured on each of four muscles. Markers for appearance of a new target posture (green), beginning and end of the hold period (red) have been added to the EMG traces. Red/yellow bars show momentary activation levels, extracted from the most recent 750 ms of EMG. Grey hand pictograms illustrate finger actions associated with activation of these muscles. Two types of auditory cues are played as the subject received them: one at target appearance and one at the start of the hold period. 


Size: 
=====
HandControl_BayesianEstimator.mp4 – 10.4 MB
HandControl_linearFilter.mp4 – 10.0 MB


Player information:
===================
Video clips are provided as MP4 files with H264 codec. They can be played back with most modern media players, such as VLC, Windows Media Player or Quicktime.
